# Supplementary material for: Food craving, vitamin A, and menstrual disorders: A comprehensive study on university female students
Source: PLoS One. 2024 Sep 25;19(9):e0310995. doi: 10.1371/journal.pone.0310995 (PMC11423980; doi:10.1371/journal.pone.0310995)
Supplement: S3 File — (XLS) [file pone.0310995.s003.xls]

## Sheet: data
V1	V3	V5	V6	V7	V_7	V8	V9	V10	V11	V12	V13	V14	V15	V18	V19	V20	V21	V22	V23	V25	V27	V29	V30	V32	V34	V36	V37	V38	V39	V40
1	PSTU	2	24	11	1	2		2	1	1	2	24.5	3	1	95	4	1	5	2	2	2	1	0	1	1	1	4	2	0	1
2	PSTU	2	21	13	2	2		2	1	2	1	24	3	1	45	3	1	7	2	4	2	1	1	1	0	1	6	3	0	1
3	PSTU	2	22	13	2	2		2	1	1	2	20.2	2	2	25	2	0	6	2	3	2	1	0	0	0	0	6	3	1	1
4	PSTU	2	21	10	1	2		2	1	2	2	18.9	2	1	28	2	0	6	2	5	3	0	1	0	0	0	5	2	0	1
5	PSTU	2	23	13	2	2		2	2	2	2	25.4	3	2	27	2	0	4	2	4	2	2	0	0	0	0	5	2	1	1
6	PSTU	2	24	13	2	2		2	1	1	1	26.2	3	1	29	2	0	2	1	2	2	1	0	0	0	0	6	3	0	1
7	PSTU	1	26	11	1	2		2	2	1	1	22.2	2	2	25	2	0	2	1	3	2	0	0	0	1	0	7	3	1	1
8	PSTU	2	23	12	1	2		2	1	1	2	17.5	1	1	38	3	1	1	1	3	2	1	1	0	0	1	7	3	0	1
9	PSTU	2	24	12	1	2		2	2	2	2	21.4	2	1	25	2	0	4	2	2	2	0	1	0	0	1	6	3	1	1
10	PSTU	2	24	13	2	2		2	2	1	2	20.8	2	1	23	2	0	4	2	6	3	1	0	0	0	1	7	3	1	1
11	PSTU	2	24	12	1	2		2	2	2	2	20.7	2	1	27	2	0	6	2	4	2	2	0	0	0	1	6	3	1	1
12	PSTU	2	23	12	1	2		2	2	2	2	19.5	2	1	28	2	0	6	2	4	2	1	0	0	0	1	5	2	1	1
13	PSTU	1	24	11	1	2		2	2	1	2	22.5	2	1	27	2	0	6	2	2	2	0	0	0	0	0	4	2	1	1
14	PSTU	1	23	12	1	2		2	2	1	2	19.9	2	1	28	2	0	4	2	3	2	0	0	0	1	0	3	1	1	1
15	PSTU	2	22	12	1	2		2	2	1	1	19.2	2	1	27	2	0	5	2	6	3	0	0	0	1	0	6	3	1	1
16	PSTU	2	22	13	2	2		2	1	2	2	25.3	3	1	28	2	0	4	2	6	3	1	0	0	0	1	4	2	1	1
17	PSTU	2	23	11	1	2		2	2	2	2	18.4	1	1	29	2	0	6	2	4	2	2	1	1	1	1	5	2	0	1
18	PSTU	2	22	13	2	2		2	1	2	2	20.5	2	1	40	3	1	6	2	6	3	1	0	0	0	0	5	2	0	1
19	PSTU	2	23	12	1	2		2	2	1	2	18.8	2	2	27	2	0	7	2	1	1	1	0	0	0	0	5	2	1	0
20	PSTU	2	23	12	1	2		2	1	1	2	19.8	2	1	28	2	0	2	1	3	2	1	1	0	1	1	5	2	0	0
21	PSTU	1	24	12	1	2		2	2	1	1	24.2	3	1	20	1	1	6	2	3	2	0	0	1	0	0	5	2	0	1
22	PSTU	1	23	10	1	2		2	2	2	2	26.2	3	1	96	4	1	9	3	4	2	0	0	1	0	0	6	3	1	1
23	PSTU	2	24	14	2	2		2	2	1	1	19.1	2	1	28	2	0	6	2	3	2	2	1	1	0	1	5	2	1	1
24	PSTU	2	24	11	1	2		2	2	1	1	20.3	2	1	28	2	0	6	2	2	2	3	1	0	1	1	7	3	1	1
25	PSTU	2	23	13	2	1	condome	2	1	2	2	22.7	2	2	30	2	0	4	2	3	2	1	0	0	0	0	6	3	1	1
26	PSTU	2	21	12	1	2		2	1	1	2	21.4	2	1	26	2	0	6	2	4	2	1	1	0	0	1	6	3	0	1
27	PSTU	2	24	12	1	2		2	2	1	2	22.8	2	1	27	2	0	6	2	3	2	0	1	1	0	0	5	2	1	1
28	PSTU	2	23	12	1	1	none	2	2	1	1	24.8	3	1	93	4	1	6	2	4	2	1	0	1	0	0	5	2	0	1
29	PSTU	2	23	13	2	2		2	2	1	2	20.9	2	1	36	3	1	4	2	3	2	0	0	0	0	1	5	2	1	0
30	PSTU	2	23	12	1	2		2	2	1	2	25.8	3	1	28	2	0	5	2	3	2	1	1	0	0	1	3	1	0	0
31	PSTU	2	24	13	2	2		2	2	2	2	22	2	1	31	2	0	5	2	3	2	0	1	0	0	0	5	2	1	0
32	PSTU	2	21	12	1	2		2	2	2	2	22.4	2	1	29	2	0	4	2	4	2	0	0	0	0	0	4	2	0	1
33	PSTU	2	22	13	2	2		2	1	2	2	25.4	3	1	45	3	1	5	2	4	2	2	1	1	0	1	4	2	0	1
34	PSTU	2	22	12	1	2		2	2	1	1	21	2	1	60	3	1	8	3	2	2	0	0	0	1	0	3	1	0	1
35	PSTU	2	26	13	2	2		2	1	2	2	23.8	3	1	90	4	1	6	2	4	2	3	0	1	1	1	5	2	0	1
36	PSTU	2	26	13	2	2		2	1	1	2	19.1	2	2	25	2	0	7	2	6	3	1	0	0	0	1	5	2	0	1
37	PSTU	2	25	13	2	2		2	2	1	2	20.4	2	1	95	4	1	6	2	4	2	0	0	0	0	0	5	2	1	1
38	PSTU	2	24	13	2	2		2	1	1	2	21.4	2	1	35	2	0	5	2	5	3	1	0	0	1	0	5	2	1	1
39	PSTU	2	21	12	1	2		2	1	2	2	25.1	3	1	26	2	0	4	2	7	3	1	0	0	1	0	5	2	1	1
40	PSTU	2	21	12	1	1	Condom	2	1	2	2	20.2	2	1	28	2	0	5	2	3	2	1	0	0	1	0	6	3	1	1
41	PSTU	2	21	9	1	2		2	1	1	2	21.3	2	1	26	2	0	6	2	4	2	3	0	0	1	1	4	2	0	1
42	PSTU	2	21	12	1	2		2	2	1	1	18.3	1	1	56	3	1	7	2	5	3	1	1	1	0	1	3	1	0	1
43	PSTU	2	21	12	1	2		2	1	1	2	21.3	2	1	29	2	0	8	3	2	2	1	1	0	1	1	4	2	0	0
44	PSTU	2	21	15	2	2		2	1	1	2	20.2	2	2	30	2	0	6	2	2	2	2	0	0	0	0	4	2	0	1
45	PSTU	2	21	13	2	2		2	2	1	2	19.5	2	1	40	3	1	4	2	2	2	0	1	1	0	0	4	2	0	1
46	PSTU	2	21	11	1	2		2	1	1	2	17.6	1	1	28	2	0	7	2	3	2	3	1	1	0	1	5	2	0	1
47	PSTU	2	21	11	1	2		2	1	2	2	25.3	3	1	26	2	0	4	2	4	2	1	1	0	0	1	5	2	1	1
48	PSTU	2	21	12	1	2		2	1	1	2	19.5	2	2	27	2	0	5	2	3	2	3	0	0	0	0	5	2	1	1
49	PSTU	2	21	12	1	2		2	1	1	2	17.9	1	1	28	2	0	6	2	3	2	2	0	0	1	0	5	2	1	1
50	PSTU	2	21	13	2	2		2	1	1	2	17.8	1	1	32	2	0	5	2	2	2	1	0	0	0	0	3	1	0	1
51	PSTU	2	21	9	1	2		2	1	1	2	22.1	2	1	28	2	0	1	1	2	2	1	1	0	0	1	5	2	1	1
52	PSTU	2	21	12	1	1	pill	2	2	1	2	21.8	2	1	35	2	0	4	2	2	2	0	1	1	1	0	3	1	0	1
53	PSTU	2	21	12	1	1	Pill	2	2	1	2	22.3	2	1	35	2	0	5	2	4	2	0	1	1	0	0	4	2	1	1
54	PSTU	2	21	12	1	2		2	1	1	2	20.6	2	2	33	2	0	6	2	3	2	1	0	0	0	0	4	2	0	1
55	PSTU	2	21	13	2	1	Pill	2	1	2	2	19.3	2	1	35	2	0	4	2	3	2	1	1	0	0	1	5	2	0	1
56	PSTU	2	21	9	1	2		2	1	2	1	17.6	1	1	52	3	1	7	2	5	3	3	1	1	1	1	4	2	0	1
57	PSTU	2	21	13	2	2		2	1	1	2	24.1	3	1	97	4	1	8	3	7	3	1	0	1	1	0	4	2	0	1
58	PSTU	2	21	12	1	2		2	1	2	2	25.8	3	1	29	2	0	4	2	4	2	2	0	0	1	0	3	1	0	1
59	PSTU	2	21	13	2	2		2	2	1	1	24.2	3	1	95	4	1	2	1	4	2	3	0	1	0	0	5	2	0	1
60	PSTU	2	21	10	1	2		2	2	1	2	22.9	2	1	27	2	0	6	2	6	3	0	0	0	0	0	5	2	1	1
61	PSTU	2	21	12	1	2		2	1	1	2	19.3	2	1	37	3	1	7	2	2	2	1	1	1	1	1	5	2	0	1
62	PSTU	2	21	11	1	2		2	1	1	2	25.4	3	1	30	2	0	4	2	3	2	1	1	0	0	1	6	3	1	1
63	PSTU	2	25	12	1	2		2	1	2	2	20.4	2	1	28	2	0	6	2	2	2	2	1	0	0	1	4	2	1	0
64	PSTU	2	25	13	2	1	condome	2	2	2	2	19.3	2	2	23	2	0	8	3	6	3	0	0	1	1	0	4	2	1	1
65	PSTU	2	24	13	2	2		2	1	1	2	22.7	2	1	26	2	0	4	2	2	2	2	1	0	1	1	6	3	1	1
66	PSTU	2	22	13	2	2		2	2	1	1	22.6	2	2	28	2	0	2	1	4	2	2	0	0	0	0	5	2	1	1
67	PSTU	2	24	12	1	2		2	1	2	2	17.7	1	1	32	2	0	4	2	3	2	1	0	0	0	0	3	1	1	0
68	PSTU	2	21	11	1	2		2	1	1	2	24.6	3	1	27	2	0	2	1	2	2	2	0	0	1	0	5	2	0	1
69	PSTU	2	24	11	1	2		2	1	1	2	22.1	2	2	35	2	0	9	3	4	2	3	0	1	0	1	5	2	0	1
70	PSTU	2	24	13	2	2		2	2	1	2	18.6	2	1	33	2	0	5	2	4	2	0	0	0	0	0	5	2	1	1
71	PSTU	2	21	12	1	1	None	2	1	1	2	17.5	1	1	30	2	0	7	2	2	2	2	0	0	1	0	4	2	1	0
72	PSTU	2	21	14	2	2		2	2	1	2	17.8	1	2	29	2	0	4	2	3	2	0	0	0	0	0	3	1	1	0
73	PSTU	1	23	14	2	2		2	2	1	2	23.4	2	1	29	2	0	5	2	3	2	0	1	1	1	0	4	2	0	1
74	PSTU	2	22	13	2	2		2	2	2	2	19.6	2	1	32	2	0	6	2	4	2	2	0	0	1	0	4	2	0	1
75	PSTU	2	24	13	2	1	Condom	1	1	2	2	17.5	1	2	34	2	0	4	2	2	2	0	0	0	0	0	3	1	1	0
76	PSTU	2	23	14	2	2		2	2	1	2	18.3	1	1	26	2	0	6	2	5	3	0	0	0	0	0	5	2	1	1
77	PSTU	2	25	11	1	2		2	1	1	2	27.4	3	1	36	3	1	5	2	2	2	1	0	1	1	0	4	2	0	0
78	PSTU	2	23	12	1	2		2	2	1	1	25.4	3	1	92	4	1	2	1	4	2	2	0	1	1	1	7	3	0	1
79	PSTU	2	23	13	2	2		2	2	1	1	19.4	2	1	30	2	0	4	2	4	2	0	1	0	0	0	6	3	1	1
80	PSTU	2	22	12	1	2		2	1	1	2	21.1	2	2	28	2	0	6	2	3	2	1	0	0	0	0	6	3	1	1
81	PSTU	2	21	12	1	2		2	1	2	2	30	3	1	35	2	0	9	3	4	2	3	0	1	1	0	5	2	0	1
82	PSTU	2	22	12	1	2		2	1	1	2	21.3	2	1	30	2	0	7	2	4	2	3	0	1	0	0	6	3	1	1
83	PSTU	2	22	14	2	2		2	2	1	1	26.2	3	1	95	4	1	8	3	5	3	2	0	1	0	0	6	3	0	1
84	PSTU	2	22	11	1	1	None	2	1	2	2	26.3	3	1	31	2	0	4	2	2	2	2	0	1	1	0	4	2	0	1
85	PSTU	2	22	12	1	2		2	2	2	2	19.7	2	1	25	2	0	2	1	3	2	0	0	0	0	0	6	3	1	1
86	PSTU	2	22	10	1	2		2	1	1	2	24	3	1	25	2	0	5	2	3	2	1	1	1	1	0	5	2	0	1
87	PSTU	2	22	13	2	2		2	2	1	2	17.9	1	2	30	2	0	2	1	2	2	0	0	0	0	0	5	2	1	1
88	PSTU	2	22	10	1	2		2	1	2	2	22.7	2	1	35	2	0	5	2	5	3	3	0	1	0	0	3	1	0	1
89	PSTU	1	21	14	2	2		2	1	1	2	18.5	2	1	39	3	1	6	2	4	2	3	1	1	0	0	6	3	0	1
90	PSTU	2	22	12	1	2		2	1	1	2	23.4	3	1	22	2	0	5	2	2	2	3	1	1	0	0	5	2	0	1
91	PSTU	2	23	12	1	2		2	1	1	2	22.9	2	1	92	4	1	7	2	3	2	1	1	0	1	0	5	2	0	1
92	PSTU	2	23	10	1	2		2	2	1	2	26.6	3	1	96	4	1	6	2	3	2	0	0	0	0	0	4	2	0	1
93	PSTU	2	22	11	1	2		2	1	2	2	28.5	3	2	30	2	0	5	2	6	3	1	0	0	1	0	3	1	0	1
94	PSTU	2	22	13	2	2		2	1	1	2	22.6	2	2	43	3	1	5	2	3	2	1	0	0	0	1	5	2	0	1
95	PSTU	2	23	14	2	2		2	2	2	2	22.4	2	2	25	2	0	4	2	2	2	0	0	0	1	0	6	3	0	1
96	PSTU	2	23	12	1	2		2	2	2	2	26	3	1	40	3	1	6	2	3	2	1	1	0	0	0	4	2	0	1
97	PSTU	2	22	12	1	2		2	2	1	1	22.6	2	2	30	2	0	6	2	2	2	0	0	0	0	0	6	3	1	1
98	PSTU	2	22	11	1	2		2	1	1	2	17.6	1	2	32	2	0	7	2	2	2	2	0	0	0	0	3	1	0	0
99	BU	1	24	14	2	2		2	2	1	2	23.6	3	1	95	4	1	1	1	3	2	0	0	1	1	0	4	2	0	0
100	BU	1	23	13	2	2		2	2	1	1	23.3	3	1	30	2	0	4	2	3	2	1	1	0	1	0	4	2	0	0
101	BU	2	22	10	1	2		2	1	1	2	24.1	3	1	30	2	0	4	2	2	2	1	0	0	1	0	5	2	1	1
102	BU	2	24	13	2	2		1	1	2	2	21.5	2	1	25	2	0	2	1	4	2	0	0	0	1	0	7	3	1	1
103	BU	2	24	13	2	2		2	2	1	2	22.3	2	1	20	1	1	4	2	3	2	0	0	0	0	0	5	2	0	1
104	BU	2	21	12	1	2		2	2	1	2	29	3	1	95	4	1	8	3	6	3	0	0	1	1	0	6	3	1	1
105	BU	2	25	13	2	2		2	2	1	2	21.6	2	1	35	2	0	3	2	5	3	0	0	0	0	0	3	1	0	1
106	BU	2	20	10	1	2		2	1	1	2	17.9	1	1	28	2	0	6	2	1	1	1	1	0	0	0	4	2	0	0
107	BU	2	22	11	1	1	None	2	1	1	2	28.3	3	1	35	2	0	8	3	2	2	1	1	1	0	0	7	3	0	1
108	BU	2	22	11	1	2		2	1	1	2	26	3	1	34	2	0	2	1	4	2	3	1	1	0	1	5	2	0	1
109	BU	2	18	12	1	2		2	2	1	1	17.3	1	1	40	3	1	4	2	6	3	3	1	0	0	0	6	3	0	1
110	BU	2	19	10	1	2		2	1	2	2	18.4	1	1	60	3	1	6	2	6	3	3	0	0	0	0	7	3	0	1
111	BU	2	19	10	1	2		2	1	1	2	18.4	1	2	40	3	1	6	2	5	3	3	0	0	0	0	4	2	0	0
112	BU	2	20	12	1	2		1	1	2	2	17.7	1	1	36	3	1	6	2	4	2	1	1	1	0	0	3	1	0	0
113	BU	2	24	11	1	2		2	1	1	2	23.7	3	1	60	3	1	7	2	3	2	3	1	0	1	0	3	1	0	0
114	BU	2	24	12	1	2		2	1	1	2	20.3	2	1	28	2	0	4	2	3	2	1	1	0	0	0	5	2	0	1
115	BU	2	22	11	1	2		1	1	2	2	22.1	2	1	27	2	0	1	1	4	2	0	0	0	0	0	3	1	1	0
116	BU	2	21	12	1	2		2	2	1	1	19.6	2	1	35	2	0	5	2	4	2	1	0	0	0	0	3	1	0	1
117	BU	2	20	16	2	2		1	1	1	2	18.8	2	1	27	2	0	4	2	2	2	0	0	0	0	0	3	1	1	0
118	BU	2	23	13	2	2		2	1	2	2	22.2	2	1	45	3	1	7	2	2	2	3	1	1	1	0	6	3	0	1
119	BU	2	22	13	2	2		2	1	1	2	24.5	3	1	40	3	1	5	2	4	2	1	0	0	0	0	6	3	0	1
120	BU	2	21	11	1	2		2	1	2	2	17.6	1	1	40	3	1	7	2	5	3	3	0	1	0	0	5	2	0	1
121	BU	2	23	11	1	2		2	1	2	2	22.3	2	1	60	3	1	5	2	6	3	3	1	1	0	1	5	2	0	1
122	BU	2	24	13	2	2		2	1	2	2	22	2	2	25	2	0	6	2	2	2	2	0	0	1	0	4	2	1	0
123	BU	2	25	12	1	2		2	1	1	2	24	3	1	95	4	1	5	2	2	2	1	1	1	0	0	6	3	0	1
124	BU	2	22	13	2	2		2	1	1	2	24	3	2	28	2	0	4	2	3	2	1	0	0	0	0	4	2	0	0
125	BU	2	22	12	1	1	Pill	2	1	1	2	23.3	3	2	28	2	0	4	2	2	2	1	0	0	0	0	4	2	1	0
126	BU	1	22	14	2	2		2	2	1	2	20.3	2	1	38	3	1	4	2	2	2	0	1	0	0	0	6	3	0	1
127	BU	2	21	11	1	2		2	2	1	2	24.2	3	1	97	4	1	7	2	2	2	3	1	1	0	0	4	2	0	0
128	BU	2	21	15	2	2		2	2	1	2	18.5	2	1	35	2	0	5	2	2	2	3	1	0	0	0	4	2	0	0
129	BU	1	20	13	2	2		2	2	1	2	20.7	2	2	28	2	0	3	2	3	2	0	0	1	0	0	4	2	1	1
130	BU	2	22	13	2	2		2	1	2	2	23.9	2	2	45	3	1	5	2	2	2	0	0	0	0	0	4	2	1	1
131	BU	2	22	12	1	2		2	2	2	2	23.6	3	1	45	3	1	5	2	6	3	1	1	1	0	0	6	3	0	1
132	BU	2	21	11	1	2		1	1	2	2	21.8	2	2	35	2	0	2	1	3	2	1	0	0	0	0	2	1	0	0
133	BU	2	21	9	1	2		2	2	2	2	17.4	1	2	28	2	0	6	2	2	2	3	0	0	0	0	5	2	0	1
134	BU	2	22	13	2	1	condom	1	1	1	2	19.1	2	2	32	2	0	1	1	3	2	1	0	0	0	0	3	1	0	0
135	BU	2	21	13	2	2		2	2	1	1	24.6	3	2	30	2	0	2	1	4	2	1	0	0	0	0	5	2	1	1
136	BU	2	20	11	1	2		1	1	1	2	26.5	3	1	27	2	0	5	2	6	3	1	1	0	1	0	6	3	0	1
137	BU	2	22	12	1	1	condom	1	1	1	2	18.8	2	2	35	2	0	4	2	3	2	1	0	0	0	0	6	3	1	1
138	BU	2	21	12	1	1	condom	2	2	1	2	22.8	2	2	28	2	0	5	2	3	2	0	0	0	0	0	4	2	1	1
139	BU	2	21	12	1	2		2	2	1	2	22.6	2	2	25	2	0	4	2	2	2	1	0	0	0	0	6	3	1	1
140	BU	2	21	11	1	2		2	2	1	2	23.8	3	2	60	3	1	6	2	2	2	1	0	0	0	0	6	3	0	1
141	BU	2	23	11	1	2		2	1	1	2	20.8	2	2	28	2	0	6	2	2	2	2	0	0	1	0	5	2	1	1
142	BU	2	22	14	2	2		2	2	1	2	18.1	1	2	30	2	0	6	2	3	2	1	0	0	0	0	5	2	0	1
143	BU	2	25	12	1	1	Pill	2	2	2	2	22	2	2	32	2	0	7	2	3	2	0	0	0	1	0	6	3	1	1
144	BU	1	25	14	2	2		2	2	1	2	20.6	2	1	30	2	0	5	2	2	2	0	1	0	0	0	6	3	1	1
145	BU	1	25	12	1	2		2	2	1	2	28.8	3	1	60	3	1	8	3	4	2	0	0	0	0	0	6	3	0	1
146	BU	1	21	13	2	2		2	2	2	2	23.8	3	1	60	3	1	5	2	2	2	0	0	1	0	0	6	3	0	1
147	BU	2	22	11	1	2		2	2	2	1	20.5	2	1	35	2	0	6	2	5	3	2	1	0	0	1	6	3	0	1
148	BU	2	22	12	1	2		2	1	1	2	23.7	3	1	32	2	0	2	1	3	2	1	0	0	0	0	5	2	1	1
149	BU	2	21	14	2	2		2	1	1	2	22.2	2	1	60	3	1	5	2	6	3	2	1	0	1	1	4	2	0	1
150	BU	2	22	12	1	2		2	1	2	2	20.8	2	2	28	2	0	4	2	3	2	1	0	0	0	1	6	3	1	1
151	BU	2	21	10	1	2		2	1	2	2	23.4	3	2	30	2	0	4	2	4	2	1	0	0	1	0	7	3	1	1
152	BU	2	22	11	1	2		2	2	1	1	18.9	2	2	35	2	0	5	2	4	2	0	0	0	1	1	7	3	1	1
153	BU	2	21	9	1	2		2	1	2	2	18.1	1	2	32	2	0	6	2	4	2	3	0	1	1	0	6	3	0	1
154	BU	1	21	13	2	2		2	1	1	2	27.1	3	1	30	2	0	5	2	3	2	1	1	0	0	0	6	3	1	1
155	BU	2	21	10	1	2		2	2	2	1	25	3	1	30	2	0	7	2	5	3	1	0	0	0	0	5	2	0	1
156	BU	1	21	16	2	2		2	2	1	2	17.6	1	2	32	2	0	3	2	3	2	0	0	0	1	0	6	3	1	1
157	BU	2	22	12	1	2		2	2	1	2	20.7	2	2	28	2	0	2	1	2	2	1	0	1	1	0	6	3	1	1
158	BU	2	21	13	2	2		2	2	1	1	22.6	2	2	30	2	0	7	2	2	2	0	0	0	0	0	7	3	1	1
159	BU	2	21	12	1	2		2	2	2	2	24	3	1	90	4	1	6	2	4	2	2	1	1	1	1	6	3	0	1
160	BU	2	22	11	1	2		2	2	1	2	27.8	3	1	40	3	1	7	2	3	2	1	0	0	0	0	6	3	0	1
161	BU	1	21	13	2	1	condom	2	2	2	2	21.7	2	2	30	2	0	4	2	4	2	0	0	0	0	0	5	2	1	1
162	BU	2	21	11	1	2		2	2	1	2	22.8	2	2	30	2	0	4	2	3	2	1	0	0	1	0	5	2	1	1
163	BU	2	22	12	1	2		2	2	1	1	20.8	2	2	28	2	0	7	2	3	2	1	0	0	0	0	6	3	1	1
164	BU	2	21	13	2	2		1	1	1	2	20.1	2	1	30	2	0	2	1	2	2	0	0	0	0	0	7	3	1	1
165	BU	2	22	13	2	2		2	2	2	2	24.1	3	1	30	2	0	7	2	3	2	1	1	0	1	0	7	3	1	1
166	BU	2	22	11	1	1	Pill	2	1	1	2	25.1	3	1	40	3	1	4	2	5	3	2	1	0	1	1	6	3	0	1
167	BU	2	23	13	2	2		2	1	1	2	22.1	2	1	27	2	0	5	2	5	3	1	1	1	0	0	5	2	0	1
168	BU	1	23	11	1	1	Condom	2	1	1	2	26.6	3	1	32	2	0	5	2	3	2	1	0	1	0	0	6	3	0	1
169	BU	2	24	13	2	2		2	1	1	2	20.4	2	1	28	2	0	4	2	4	2	1	0	1	1	0	5	2	1	1
170	BU	2	21	12	1	2		2	1	1	2	21.1	2	1	35	2	0	6	2	3	2	1	0	0	0	1	4	2	1	0
171	BU	2	23	13	2	2		2	2	1	1	20.7	2	1	60	3	1	7	2	3	2	1	1	0	0	0	4	2	0	1
172	BU	1	22	12	1	2		2	2	1	2	21.7	2	1	30	2	0	4	2	4	2	0	1	0	0	0	5	2	0	1
173	BU	2	21	12	1	2		2	2	1	1	17.6	1	1	30	2	0	9	3	3	2	1	1	1	0	0	5	2	1	1
174	BU	2	21	12	1	2		2	1	2	2	27.4	3	1	27	2	0	6	2	2	2	3	1	1	0	1	5	2	1	1
175	BU	2	21	9	1	2		2	1	2	2	17.6	1	2	28	2	0	5	2	5	3	3	0	0	0	0	3	1	0	0
176	BU	2	21	13	2	2		2	2	1	2	18.2	1	1	28	2	0	6	2	5	3	0	0	0	0	0	5	2	1	1
177	BU	1	21	12	1	2		2	2	1	2	22.1	2	1	19	1	1	2	1	2	2	0	0	0	0	0	4	2	1	0
178	BU	2	21	13	2	2		2	2	1	2	18.2	1	1	30	2	0	7	2	4	2	1	0	0	0	0	5	2	1	0
179	BU	2	21	11	1	2		2	2	1	2	20.2	2	1	28	2	0	9	3	4	2	3	1	1	0	1	4	2	0	0
180	BU	2	21	12	1	2		2	2	1	2	20.4	2	1	30	2	0	5	2	2	2	1	0	0	0	0	4	2	1	0
181	BU	2	21	12	1	1	condom	2	2	1	2	19.1	2	1	30	2	0	7	2	2	2	3	0	0	0	0	5	2	0	1
182	BU	2	21	14	2	2		2	2	2	2	17.8	1	1	19	1	1	6	2	3	2	2	1	1	0	0	5	2	1	1
183	BU	1	21	10	1	2		2	2	2	2	21.4	2	1	95	4	1	1	1	2	2	0	0	0	0	0	4	2	0	1
184	BU	2	21	11	1	2		2	2	1	2	18.9	2	1	30	2	0	5	2	3	2	2	0	0	0	0	7	3	1	1
185	BU	1	21	14	2	2		2	2	1	2	21	2	1	28	2	0	7	2	5	3	0	0	0	0	0	5	2	1	1
186	BU	1	21	11	1	2		2	2	1	2	23.6	3	1	38	3	1	4	2	4	2	0	1	0	0	0	5	2	0	1
187	BU	2	21	12	1	2		2	2	1	2	22.2	2	1	50	3	1	5	2	4	2	2	0	0	0	0	3	1	1	0
188	BU	2	21	13	2	2		1	1	2	2	18.5	2	1	29	2	0	8	3	7	3	0	0	1	0	0	5	2	1	1
189	BU	2	21	12	1	2		2	2	2	2	17.7	1	1	40	3	1	6	2	3	2	2	0	1	0	0	6	3	0	1
190	BU	1	21	12	1	2		2	2	1	2	25.4	3	2	30	2	0	4	2	2	2	2	0	0	0	0	6	3	1	0
191	BU	1	21	13	2	2		2	2	2	2	18.3	1	1	60	3	1	5	2	3	2	0	0	0	0	0	4	2	1	0
192	BU	2	21	13	2	2		2	1	1	1	17.7	1	1	28	2	0	5	2	2	2	1	1	0	0	0	5	2	1	1
193	BU	2	21	12	1	2		2	1	2	2	20.1	2	1	35	2	0	9	3	3	2	1	1	1	0	0	4	2	0	1
194	BU	2	21	12	1	2		2	1	1	2	17.9	1	1	34	2	0	6	2	2	2	1	0	0	0	0	4	2	0	1
195	BU	1	21	12	1	2		2	1	2	2	20.3	2	2	28	2	0	4	2	2	2	1	0	0	1	0	3	1	0	0
196	BU	2	21	11	1	2		2	1	2	2	20	2	1	93	4	1	9	3	3	2	0	0	0	0	0	5	2	0	1
197	BU	1	21	11	1	2		2	1	1	2	18.1	1	1	30	2	0	1	1	1	1	2	0	0	0	0	5	2	1	1
198	BU	1	21	12	1	2		2	2	1	2	22	2	2	30	2	0	6	2	4	2	0	0	0	1	0	7	3	1	1
199	BU	2	21	11	1	2		2	2	2	1	22.5	2	2	65	3	1	5	2	3	2	2	0	0	0	0	4	2	0	1
200	BU	2	21	12	1	2		2	2	1	2	24.2	3	2	90	4	1	4	2	4	2	1	1	1	0	0	5	2	1	1
201	BU	2	22	11	1	1	condome	2	2	1	1	20	2	2	32	2	0	4	2	3	2	1	1	0	0	1	5	2	1	1
202	BU	2	21	10	1	2		2	2	1	2	20	2	2	35	2	0	5	2	6	3	2	1	1	1	0	6	3	1	1
203	BU	1	20	11	1	2		2	2	1	2	23.6	3	2	60	3	1	8	3	7	3	2	1	1	1	1	6	3	1	1
204	BU	2	20	10	1	2		2	1	2	2	22.7	2	2	35	2	0	7	2	5	3	0	0	0	0	0	5	2	1	0
205	BU	2	20	13	2	2		2	2	1	2	21.5	2	2	35	2	0	5	2	3	2	0	1	0	0	0	6	3	1	1
206	BU	2	20	11	1	2		2	2	1	2	17.5	1	2	22	2	0	4	2	3	2	1	1	1	1	1	5	2	0	1
207	BU	1	20	13	2	2		2	2	2	2	20.2	2	2	30	2	0	1	1	4	2	1	1	0	1	0	7	3	1	1
208	BU	2	20	10	1	2		2	2	1	2	21.2	2	2	31	2	0	7	2	4	2	2	1	0	1	1	4	2	0	0
209	BU	2	20	12	1	2		2	2	1	2	17.4	1	1	25	2	0	7	2	3	2	0	0	0	0	0	7	3	1	1
210	BU	1	22	13	2	2		2	2	1	2	20.2	2	1	35	2	0	2	1	3	2	0	0	0	0	0	5	2	1	0
211	BU	1	22	10	1	2		2	2	1	1	27.2	3	1	35	2	0	7	2	4	2	1	1	0	1	1	6	3	1	1
212	BU	1	20	10	1	2		2	2	1	2	22.6	2	1	35	2	0	3	2	3	2	0	0	0	0	0	5	2	0	1
213	BU	2	21	12	1	2		2	2	2	2	24.9	3	1	102	4	1	7	2	3	2	1	1	0	1	0	5	2	1	0
214	BU	2	20	11	1	2		2	2	1	2	18.7	2	1	30	2	0	3	2	2	2	0	0	0	0	0	4	2	0	0
215	BU	1	20	12	1	2		2	2	1	2	18.2	1	1	28	2	0	5	2	2	2	1	1	0	1	0	5	2	1	0
216	BU	2	21	11	1	2		2	2	1	2	18.9	2	1	30	2	0	4	2	3	2	0	0	0	0	0	5	2	1	1
217	BU	1	21	10	1	1	condom	2	2	1	2	20.7	2	1	30	2	0	5	2	2	2	0	0	0	0	0	5	2	1	0
218	BU	2	20	13	2	2		2	2	1	2	20.5	2	1	25	2	0	1	1	3	2	0	0	0	0	1	5	2	1	0
219	BU	2	20	10	1	2		2	2	1	1	25.6	3	1	28	2	0	4	2	3	2	1	1	1	1	1	5	2	0	1
220	BU	2	20	10	1	2		2	2	1	2	24.1	3	1	30	2	0	5	2	2	2	0	0	0	0	0	5	2	0	1
221	BU	2	20	11	1	2		2	2	1	2	26.6	3	1	90	4	1	7	2	3	2	1	0	0	0	0	4	2	0	0
222	BU	2	20	11	1	2		2	2	1	2	20.3	2	1	30	2	0	5	2	2	2	0	0	0	0	0	5	2	1	0
223	BU	2	20	13	2	2		2	2	2	2	28.1	3	1	31	2	0	5	2	3	2	1	1	0	1	1	6	3	1	1
224	BU	2	20	13	2	2		2	2	1	2	20.9	2	1	30	2	0	5	2	3	2	0	0	0	0	0	5	2	1	0
225	BU	1	20	11	1	2		2	2	2	2	20.9	2	1	32	2	0	5	2	2	2	0	1	0	0	1	7	3	1	1
226	BU	2	20	10	1	2		2	2	1	2	23.1	3	1	62	3	1	4	2	6	3	1	1	0	1	0	5	2	1	0
227	BU	2	20	11	1	2		2	2	2	2	18.5	2	1	31	2	0	5	2	2	2	2	1	0	1	0	4	2	1	0
228	BU	2	20	13	2	2		2	2	2	2	28.7	3	1	35	2	0	7	2	2	2	1	1	0	0	0	4	2	1	0
229	BU	2	21	12	1	2		2	2	1	2	21.8	2	1	30	2	0	5	2	3	2	1	1	0	1	0	5	2	1	0
230	BU	2	21	13	2	2		2	2	1	2	17.4	1	1	28	2	0	9	3	4	2	1	0	0	0	0	4	3	0	0
231	BU	2	20	11	1	2		2	2	2	2	17.7	1	1	34	2	0	5	2	2	2	1	0	0	0	0	4	2	0	0
232	BU	1	20	13	2	2		2	2	1	2	28	3	1	30	2	0	7	2	3	2	2	1	0	0	0	6	3	1	0
233	BU	2	19	11	1	2		2	2	1	2	19.8	2	1	30	2	0	9	3	2	2	1	1	1	0	1	3	1	0	0
234	BU	2	23	12	1	2		2	1	1	2	22.8	2	1	30	2	0	5	2	3	2	0	0	0	0	0	5	2	1	1
235	BU	1	24	12	1	2		2	2	1	2	24.2	3	1	67	3	1	7	2	3	2	1	0	0	0	0	4	2	0	1
236	BU	2	25	13	2	1	None	2	2	1	2	17.5	1	1	35	2	0	7	2	5	3	1	1	1	0	0	6	3	1	1
237	BU	2	19	13	2	2		2	2	1	1	20.3	2	1	28	2	0	4	2	3	2	0	0	0	0	1	5	2	1	1
238	BU	2	24	12	1	2		2	2	2	2	24.6	3	1	25	2	0	4	2	2	2	0	0	0	0	0	4	2	0	0
239	BU	2	24	13	2	2		2	2	1	2	22.6	2	1	28	2	0	2	1	2	2	1	1	1	1	0	5	2	1	1
240	BU	2	20	13	2	2		2	1	1	2	17.6	1	1	90	4	1	8	3	2	2	1	1	1	0	1	4	2	1	1
241	BU	2	25	13	2	2		2	2	1	2	22.5	2	1	28	2	0	4	2	2	2	0	0	0	0	0	3	1	0	0
242	BU	2	22	12	1	2		2	2	1	1	18.8	2	1	30	2	0	7	2	2	2	0	0	0	0	0	5	2	1	1
243	BU	1	19	15	2	2		2	2	1	1	19.3	2	1	30	2	0	4	2	2	2	0	0	0	0	0	7	3	1	1
244	BU	2	22	12	1	2		2	2	2	2	20.4	2	1	30	2	0	2	1	2	2	1	0	0	0	0	4	2	0	0
245	BU	1	20	14	2	2		2	1	2	2	19.2	2	1	30	2	0	5	2	3	2	0	0	0	0	0	5	2	1	1
246	BU	2	22	11	1	2		2	2	1	1	24.8	3	1	28	2	0	5	2	2	2	1	0	0	0	0	4	2	0	0
247	BU	1	20	14	2	2		2	2	1	1	18.5	2	1	30	2	0	4	2	3	2	0	0	0	0	0	6	3	1	1
248	BU	2	22	11	1	2		2	2	2	2	20.6	2	1	28	2	0	4	2	3	2	1	0	0	0	0	4	2	0	0
249	BU	2	22	13	2	2		2	2	1	2	18.6	2	1	30	2	0	4	2	2	2	0	0	0	0	0	3	1	0	0
250	BU	2	22	12	1	2		2	2	1	2	18.2	1	1	38	3	1	4	2	3	2	0	0	0	1	0	4	2	0	0
251	BU	2	22	11	1	2		2	2	2	2	17.9	1	1	33	2	0	4	2	2	2	0	0	0	0	0	5	2	1	0
252	BU	2	22	11	1	1	condom	2	2	1	2	23.1	3	1	60	3	1	5	2	3	2	1	1	1	0	0	4	2	0	0
253	BU	2	22	13	2	2		2	2	1	2	17.8	1	1	28	2	0	5	2	4	2	1	1	1	1	0	4	2	0	0
254	BU	2	22	12	1	2		2	2	1	2	18.1	1	1	35	2	0	5	2	3	2	0	1	0	1	0	4	2	0	0
255	BU	2	22	11	1	2		2	2	1	2	28.3	3	1	30	2	0	4	2	2	2	1	0	0	0	0	4	2	0	0
256	BU	2	19	13	2	2		1	1	2	2	19.5	2	1	40	3	1	7	2	1	1	1	0	0	0	0	5	2	1	1
257	BU	1	19	14	2	2		2	2	1	2	21.4	2	1	30	2	0	6	2	2	2	1	0	0	0	0	6	3	0	1
258	BU	2	19	12	1	2		2	1	1	2	22.5	2	1	30	2	0	6	2	2	2	0	1	0	1	0	5	2	1	1
259	BU	2	19	12	1	2		2	2	1	1	18.5	2	1	30	2	0	3	2	3	2	0	0	0	0	0	6	3	1	1
260	BU	2	19	11	1	2		2	1	1	2	27.6	3	1	60	3	1	8	3	3	2	1	0	0	0	0	7	3	1	1
261	BU	2	19	12	1	2		2	1	1	2	25	3	1	25	2	0	5	2	3	2	1	1	0	0	1	4	2	0	1
262	BU	2	19	13	2	2		1	1	2	2	17.8	1	1	30	2	0	7	2	2	2	1	0	1	0	0	4	2	0	0
263	BU	2	19	10	1	2		2	1	2	2	19.8	2	1	30	2	0	2	1	3	2	1	1	0	0	1	5	2	0	1
264	BU	2	19	13	2	2		2	2	1	1	18.2	1	1	28	2	0	5	2	2	2	1	0	0	0	0	6	3	0	1
265	BU	1	19	12	1	1	None	2	1	1	2	19.3	2	1	30	2	0	7	2	2	2	0	0	0	0	0	6	3	1	1
266	BU	2	19	13	2	2		2	2	1	1	17.7	1	1	28	2	0	5	2	2	2	0	0	0	0	0	4	2	1	1
267	BU	2	19	12	1	2		2	1	1	2	21.5	2	1	30	2	0	5	2	2	2	2	1	0	1	1	4	2	0	0
268	BU	2	19	11	1	2		2	1	2	2	23.3	3	1	90	4	1	9	3	3	2	1	0	0	0	1	5	2	0	1
269	BU	2	19	13	2	1		2	2	1	1	23.5	3	1	30	2	0	2	1	1	1	1	0	0	0	0	3	1	0	0
270	BU	2	19	12	1	2		2	1	2	2	21.3	2	1	29	2	0	5	2	2	2	1	1	0	1	0	5	2	0	1
271	BU	2	19	13	2	2		2	1	2	2	24.9	3	1	35	2	0	8	3	3	2	2	1	0	0	0	6	3	1	1
272	BU	1	19	12	1	2		2	2	1	1	22.5	2	1	30	2	0	4	2	2	2	0	0	0	0	0	8	3	1	1
273	BU	2	19	13	2	2		2	1	1	2	22.2	2	1	28	2	0	5	2	2	2	1	0	0	0	0	4	2	1	1
274	BU	1	19	11	1	2		2	1	1	2	28	3	1	60	3	1	7	2	2	2	1	0	0	0	1	6	3	1	1
275	BU	2	19	14	2	2		2	2	1	2	18.9	2	1	30	2	0	4	2	1	1	0	0	0	0	0	5	2	1	1
276	BU	2	22	11	1	2		2	2	2	2	19.7	2	1	28	2	0	5	2	3	2	0	0	0	0	0	5	2	1	0
277	BU	2	19	13	2	2		2	2	1	1	26.9	3	1	30	2	0	4	2	3	2	1	0	0	0	0	6	3	1	1
278	BU	2	19	13	2	2		2	2	1	2	20.2	2	1	27	2	0	4	2	2	2	0	0	0	0	0	5	2	1	0
279	BU	2	22	11	1	2		2	1	2	2	25.8	3	1	35	2	0	7	2	2	2	1	0	0	0	0	4	2	0	0
280	BU	2	22	11	1	1	None	2	1	1	2	21.1	2	1	28	2	0	5	2	3	2	1	1	1	0	0	5	2	1	1
281	BU	2	22	11	1	2		2	1	2	2	17.6	1	1	30	2	0	2	1	2	2	2	1	0	1	1	5	2	1	0
282	BU	2	22	11	1	2		2	1	2	2	21.5	2	1	30	2	0	5	2	3	2	1	0	0	0	0	3	1	0	1
283	BU	2	19	12	1	2		2	1	1	2	17.9	1	1	28	2	0	2	1	4	2	1	1	1	0	0	3	1	0	0
284	BU	2	22	11	1	2		2	1	2	2	27.5	3	1	100	4	1	7	2	4	2	1	1	0	0	0	4	2	1	0
285	BU	2	19	14	2	2		2	1	1	1	19.8	2	1	30	2	0	5	2	2	2	1	0	0	0	0	4	2	1	1
286	BU	2	22	11	1	2		2	1	1	2	25.3	3	1	28	2	0	4	2	2	2	1	1	0	1	0	4	2	1	0
287	BU	2	19	13	2	2		2	1	1	2	22.2	2	1	30	2	0	5	2	2	2	0	0	0	0	0	5	2	1	1
288	BU	2	22	14	2	2		2	2	2	2	18.6	2	1	35	2	0	4	2	3	2	0	0	0	0	0	5	2	1	0
289	BU	1	19	12	1	1	Condom	2	1	1	2	18.9	2	1	28	2	0	5	2	3	2	1	0	0	0	0	6	3	0	1
290	BU	2	19	13	2	2		2	2	1	1	19.8	2	1	28	2	0	5	2	3	2	1	0	0	1	0	4	2	1	0
291	BU	2	19	12	1	2		2	1	1	2	24.2	3	1	30	2	0	7	2	3	2	1	0	0	0	1	4	2	1	1
292	BU	2	19	12	1	2		2	1	2	2	24.9	3	1	60	3	1	6	2	2	2	2	0	1	0	1	4	2	1	1
293	BU	2	19	13	2	2		2	1	2	2	22.1	2	1	28	2	0	5	2	3	2	0	0	0	0	0	4	2	1	1
294	BU	2	22	11	1	2		2	1	2	2	19.7	2	1	30	2	0	7	2	2	2	1	0	0	0	0	4	2	0	1
295	BU	2	22	15	2	2		2	1	1	2	18.5	2	1	30	2	0	5	2	2	2	0	0	0	0	0	4	2	1	1
296	BU	1	22	12	1	2		2	1	1	2	23.4	3	1	29	2	0	5	2	2	2	1	0	0	0	0	3	1	0	0
297	BU	2	22	13	2	2		1	1	2	2	23.4	3	1	28	2	0	4	2	2	2	1	1	0	0	0	5	2	0	1
298	BU	2	22	13	2	2		2	2	1	1	18	1	1	31	2	0	2	1	2	2	1	0	0	0	0	3	1	0	0
299	BU	2	22	13	2	2		2	1	2	2	18.5	2	1	30	2	0	4	2	3	2	0	0	0	0	0	5	2	1	1
300	BU	2	22	12	1	2		2	2	1	1	18.7	2	1	39	3	1	5	2	2	2	1	0	0	1	0	4	2	0	1
301	BU	2	22	12	1	2		2	1	1	2	27.3	3	1	90	4	1	8	3	3	2	1	1	1	0	0	6	3	1	1
302	KU	2	20	10	1	2		2	2	1	1	25.3	3	1	28	2	0	7	2	2	2	3	0	0	0	0	5	2	1	0
303	KU	2	20	13	2	2		1	1	2	2	18.5	2	1	90	4	1	2	1	2	2	0	0	0	0	0	5	2	1	1
304	KU	2	20	14	2	2		1	1	2	2	23.8	3	1	32	2	0	5	2	2	2	2	1	1	0	1	6	3	0	1
305	KU	2	20	12	1	2		2	1	1	2	18.5	2	1	30	2	0	4	2	2	2	3	1	1	0	0	7	3	1	1
306	KU	2	20	12	1	2		2	2	1	2	20.9	2	1	35	2	0	7	2	4	2	0	0	0	0	0	7	3	1	1
307	KU	2	20	15	2	1	condom	1	1	2	2	26	3	1	60	3	1	5	2	2	2	1	0	0	0	0	7	3	1	1
308	KU	2	20	10	1	2		1	1	2	2	20.2	2	1	40	3	1	6	2	3	2	1	1	1	0	1	7	3	1	1
309	KU	2	20	12	1	2		1	1	2	2	18.7	2	1	35	2	0	5	2	2	2	1	1	1	0	1	7	3	1	1
310	KU	2	20	11	1	2		2	2	1	1	24	3	1	60	3	1	4	2	3	2	0	0	0	0	1	7	3	1	1
311	KU	2	20	12	1	2		2	2	1	2	24.2	3	1	37	3	1	5	2	4	2	1	0	1	0	0	7	3	1	1
312	KU	2	20	14	2	2		2	1	1	2	18.1	1	1	35	2	0	7	2	2	2	2	0	1	0	0	7	3	1	1
313	KU	2	20	10	1	2		2	1	1	2	18.2	1	1	30	2	0	7	2	3	2	3	1	1	0	0	7	3	1	1
314	KU	2	20	13	2	2		2	1	1	2	23.3	3	1	32	2	0	6	2	3	2	1	0	0	0	0	6	3	0	1
315	KU	2	20	12	1	2		2	2	2	1	22	2	1	101	4	1	6	2	3	2	0	1	1	0	0	7	3	1	1
316	KU	2	20	12	1	2		2	1	1	2	17.6	1	1	40	3	1	4	2	3	2	1	0	1	0	0	6	3	0	1
317	KU	2	20	13	2	2		2	2	1	1	20.7	2	1	30	2	0	4	2	2	2	1	0	0	0	0	7	3	1	1
318	KU	2	20	12	1	2		2	1	1	2	18.9	2	1	35	2	0	5	2	1	1	1	0	0	0	0	6	3	0	1
319	KU	2	20	14	2	2		2	1	2	2	23	3	1	35	2	0	4	2	2	2	1	1	0	0	0	6	3	1	0
320	KU	2	20	11	1	2		2	2	1	1	17.8	1	1	30	2	0	2	1	1	1	2	0	0	0	0	3	1	0	0
321	KU	2	20	11	1	2		2	2	1	1	20	2	1	36	3	1	6	2	2	2	3	0	0	0	0	3	1	0	0
322	KU	2	20	12	1	2		2	1	2	2	21.2	2	2	28	2	0	6	2	3	2	2	0	0	0	0	5	2	1	0
323	KU	2	20	9	1	2		2	2	1	1	22.8	2	1	30	2	0	3	2	3	2	0	0	0	0	1	6	3	1	0
324	KU	2	20	16	2	2		2	1	2	2	17.4	1	1	35	2	0	8	3	3	2	1	0	0	1	0	6	3	0	1
325	KU	2	20	11	1	2		2	2	1	1	23.9	3	1	20	1	1	2	1	2	2	1	1	1	1	1	7	3	1	1
326	KU	2	20	14	2	2		2	1	2	2	18.1	1	1	35	2	0	2	1	4	2	1	0	0	0	0	6	3	1	0
327	KU	2	20	13	2	2		2	2	1	1	19.5	2	1	32	2	0	8	3	2	2	1	0	0	1	0	7	3	1	1
328	KU	2	20	12	1	2		2	1	2	2	18.1	1	1	30	2	0	4	2	3	2	1	0	1	0	0	3	1	0	1
329	KU	2	20	13	2	2		2	1	2	2	17.5	1	1	30	2	0	7	2	2	2	1	0	0	0	0	4	2	0	0
330	KU	2	20	11	1	2		2	1	2	2	17.6	1	1	60	3	1	9	3	4	2	2	0	1	0	0	6	3	0	1
331	KU	2	20	12	1	2		2	2	2	2	19.3	2	1	30	2	0	2	1	2	2	1	0	0	1	1	4	2	0	0
332	KU	2	22	11	1	2		2	1	1	2	23.4	3	1	30	2	0	5	2	5	3	2	0	0	0	0	6	3	1	0
333	KU	2	20	15	2	2		2	2	1	2	23	3	2	35	2	0	4	2	3	2	1	0	0	0	0	6	3	1	1
334	KU	2	20	14	2	2		2	2	1	2	18.1	1	1	26	2	0	3	2	2	2	0	0	0	0	0	6	3	1	1
335	KU	2	20	12	1	2		2	2	2	2	26.6	3	1	30	2	0	5	2	3	2	1	0	0	0	0	6	3	1	0
336	KU	2	24	13	2	1	condom	2	1	2	2	24.2	3	1	30	2	0	6	2	6	3	3	0	0	1	1	7	3	1	1
337	KU	2	19	12	1	2		2	1	1	2	18.7	2	1	28	2	0	4	2	5	3	1	0	0	0	1	6	3	1	1
338	KU	2	19	13	2	2		2	1	1	2	19.5	2	1	35	2	0	5	2	4	2	1	0	0	0	0	5	2	1	0
339	KU	2	19	15	2	2		2	1	2	2	24	3	1	34	2	0	5	2	3	2	1	0	0	0	0	3	1	0	1
340	KU	2	19	10	1	2		2	2	1	1	23.5	3	1	60	3	1	5	2	6	3	0	0	0	0	1	3	1	0	1
341	KU	2	19	14	2	2		2	2	1	2	27	3	1	30	2	0	5	2	2	2	1	1	0	0	1	3	1	0	0
342	KU	2	19	12	1	2		2	2	1	2	18.4	1	1	42	3	1	5	2	3	2	0	0	0	0	0	4	2	0	1
343	KU	2	21	15	2	2		2	2	2	2	19.9	2	2	30	2	0	7	2	2	2	0	0	0	0	0	4	2	1	0
344	KU	2	20	14	2	2		2	1	2	2	22.4	2	1	32	2	0	5	2	3	2	1	1	0	0	0	4	2	0	0
345	KU	2	19	13	2	2		2	2	1	1	21.2	2	2	29	2	0	5	2	3	2	1	0	0	0	0	3	1	0	0
346	KU	2	23	12	1	2		2	1	2	2	20.5	2	1	45	3	1	5	2	6	3	1	0	0	0	0	4	2	0	1
347	KU	2	20	13	2	2		1	1	2	2	18.1	1	1	30	2	0	7	2	2	2	1	0	0	0	0	3	1	0	0
348	KU	2	19	14	2	2		2	1	1	2	24.4	3	1	28	2	0	5	2	2	2	1	0	0	0	0	4	2	0	1
349	KU	2	20	12	1	2		2	2	1	1	21.3	2	1	30	2	0	6	2	2	2	0	0	0	1	0	3	1	1	0
350	KU	2	19	14	2	2		2	1	1	1	20.5	2	1	20	1	1	2	1	3	2	1	0	0	0	0	4	2	0	0
351	KU	2	24	13	2	2		2	1	2	2	24.2	3	1	32	2	0	5	2	2	2	1	0	0	0	0	4	2	1	0
352	KU	2	22	12	1	2		2	1	1	1	24.4	3	1	60	3	1	7	2	2	2	1	1	0	0	0	3	1	0	1
353	KU	2	24	10	1	2		2	1	1	2	20.7	2	1	30	2	0	5	2	2	2	1	1	0	0	1	4	2	1	0
354	KU	2	19	13	2	2		2	1	1	2	22.3	2	1	30	2	0	5	2	3	2	0	0	0	0	0	4	2	1	0
355	KU	2	24	12	1	1	condome	2	2	2	2	20.7	2	1	35	2	0	4	2	4	2	1	0	0	0	0	3	1	1	0
356	KU	2	24	14	2	2		2	2	1	2	20.7	2	1	25	2	0	5	2	3	2	0	0	0	0	0	4	2	1	0
357	KU	2	24	13	2	1	Pill	2	1	2	2	22.8	2	1	32	2	0	4	2	2	2	0	0	0	0	0	5	2	1	1
358	KU	2	23	11	1	2		2	1	1	2	24.2	3	1	27	2	0	7	2	3	2	1	1	0	0	1	5	2	1	1
359	KU	2	19	14	2	2		2	1	1	2	25.2	3	2	30	2	0	5	2	3	2	1	1	0	1	1	4	2	0	0
360	KU	2	23	11	1	2		2	2	1	2	19.8	2	2	35	2	0	5	2	3	2	0	0	0	0	0	4	2	1	0
361	KU	2	24	12	1	2		2	2	2	2	21.4	2	2	30	2	0	2	1	3	2	0	1	0	0	0	5	2	1	0
362	KU	2	21	13	2	2		2	1	1	2	21.5	2	2	30	2	0	7	2	2	2	1	1	0	0	0	4	2	1	0
363	KU	2	19	13	2	2		2	2	1	1	24.5	3	1	28	2	0	7	2	3	2	1	0	0	0	0	3	1	0	1
364	KU	2	19	14	2	2		2	1	2	2	21.8	2	1	30	2	0	7	2	3	2	0	1	0	0	0	4	2	1	0
365	KU	2	24	14	2	2		2	2	1	2	22.7	2	1	34	2	0	3	2	3	2	0	0	0	0	0	5	2	1	1
366	KU	2	24	12	1	2		2	2	2	2	24.2	3	1	25	2	0	4	2	2	2	0	0	0	0	0	5	2	1	1
367	KU	2	20	14	2	2		2	2	1	1	17.6	1	1	60	3	1	5	2	2	2	1	0	0	0	0	4	2	1	1
368	KU	2	24	11	1	2		2	1	2	2	22.8	2	2	25	2	0	5	2	3	2	1	1	0	0	0	5	2	1	0
369	KU	2	23	12	1	2		2	1	2	2	20.2	2	2	30	2	0	5	2	2	2	1	0	0	0	0	5	2	1	1
370	KU	2	21	10	1	2		2	2	2	2	22.9	2	2	28	2	0	4	2	3	2	0	0	0	0	0	4	2	0	0
371	KU	2	21	12	1	2		2	1	1	2	22.1	2	2	32	2	0	6	2	3	2	0	1	0	0	0	4	2	0	0
372	KU	2	23	13	2	2		2	1	1	2	20.8	2	2	30	2	0	5	2	3	2	1	0	0	0	0	5	2	1	0
373	KU	2	23	13	2	2		2	2	1	1	21.6	2	1	25	2	0	7	2	3	2	1	0	0	0	0	5	2	0	1
374	KU	2	24	11	1	2		2	1	1	2	19.3	2	2	30	2	0	2	1	3	2	2	1	1	0	0	5	2	1	0
375	KU	2	22	10	1	2		2	1	2	2	23.8	3	2	30	2	0	5	2	2	2	1	0	0	0	0	4	2	0	1
376	KU	2	19	15	2	2		2	2	1	1	18.9	2	1	30	2	0	6	2	2	2	0	0	0	0	0	5	2	1	1
377	KU	2	19	14	2	2		2	1	2	2	23.7	3	1	30	2	0	2	1	3	2	1	0	0	0	0	4	2	0	0
378	KU	2	20	12	1	2		2	1	1	2	18.5	2	1	25	2	0	4	2	2	2	1	1	0	1	0	4	2	0	0
379	KU	2	24	11	1	2		2	1	1	2	19.6	2	1	25	2	0	2	1	3	2	1	1	0	0	0	4	2	1	0
380	KU	2	20	13	2	2		2	1	1	2	21	2	1	28	2	0	4	2	2	2	0	0	0	0	0	5	2	1	1
381	KU	2	20	11	1	2		2	1	2	2	21	2	1	35	2	0	5	2	3	2	0	0	0	0	1	4	2	1	0
382	KU	2	23	11	1	2		2	2	2	2	20.6	2	2	30	2	0	3	2	3	2	0	0	0	0	0	5	2	1	1
383	KU	2	21	10	1	1	condom	2	2	1	2	21.3	2	2	28	2	0	5	2	2	2	1	0	0	0	0	4	2	1	0
384	KU	2	23	11	1	2		2	2	1	2	19.3	2	2	29	2	0	7	2	5	3	0	0	0	0	0	3	1	0	1
385	KU	2	23	12	1	2		2	1	1	2	20.8	2	2	34	2	0	4	2	4	2	2	1	1	0	1	3	1	1	1
386	KU	2	21	10	1	2		2	2	1	1	22.1	2	1	28	2	0	7	2	3	2	2	1	0	0	0	5	2	1	0
387	KU	2	23	12	1	2		2	2	1	1	23.8	3	1	60	3	1	6	2	2	2	1	0	0	0	1	4	2	0	0
388	KU	2	20	12	1	2		2	2	2	2	25.3	3	1	34	2	0	5	2	3	2	1	1	0	0	1	4	2	0	0
389	KU	2	23	12	1	2		2	1	1	2	18.9	2	1	30	2	0	4	2	2	2	2	1	0	0	1	4	2	1	0
390	KU	2	19	11	1	2		2	2	1	2	20.6	2	1	30	2	0	7	2	3	2	1	0	0	0	0	4	2	0	1
391	KU	2	19	14	2	2		2	1	2	2	19.4	2	1	50	3	1	8	3	2	2	0	0	0	0	0	5	2	0	1

## Sheet: codebook
Variable Name	label	Type	Value lebel
V1	Serial number	Numeric
V3	Participant's University	String
V5	Residence of the participants	Numeric	1. With family 2. At student dormitory
V6	Age	Numeric	Exact value (years)
V7	Age at Menarche	Numeric	Exact value (years)
V_7	Category of Age at Menarche	Numeric	1. <or=12 years 2. > 12 years
V8	Marital status of the paricipant	Numeric	1. Ever married 2. Never married
V9	Type of contraceptive method	String
V10	Father's educational status	Numeric	1. Below Secondary 2. Seceondary/Higher
V11	Mother's educational status	Numeric	1. Below Secondary 2. Seceondary/Higher
V12	Father's occupation	Numeric	1.Formal occupatioin 2. Informal occupation
V13	Mother's occupation	Numeric	1.Formal occupatioin 2. Informal occupation
V14	BMI (Kg/m2)	Numeric	Exact value
V15	BMI category	Numeric	1. Underweight ( <18.5) 2. Normal weight ( 18.5-22.9) 3. Overweight and obese ( > 22.9)
V18	Physical activity level	Numeric	1. Sedetary 2. Active and athelete
V19	Menstrual cyle length (days)	Numeric	Exact value (days)
V20	Category of menstrual cycle (days)	Numeric	1. <21 days 2. 21-35 days 3. >35 to <90 days 4. >or=90 days
V21	Irregular menstrual cycle (IMC)	Numeric	0. No 1. Yes
V22	Duration of menstrual flow (days)	Numeric	Exact value
V23	Category of menstrual flow (days)	Numeric	1. <3 days 2. 3-7 days 3. >7 days
V25	Number of pads changed per day	Numeric	Exact value
V27	Amount of menstrual flow (number of changed pads per day)	Numeric	1. Slight (< or =1) 2. Regular (2-4) 3. Excess(> or =5)
V29	Pain of dysmenorrhea	Numeric	0. No pain 1. Mild pain 2. Moderate pain 3. Severe pain
V30	Prementrual Syndrome	Numeric	0. Absent 1. Present
V32	Food craving (High fat and sweet food)	Numeric	0. No 1. Yes
V34	COVID-19 Infection	Numeric	0. No 1. Yes
V36	Family history of menstrual disorders	Numeric	0. No 1. Yes
V37	Dietary diversity score (DDS)	Numeric	Exact value
V38	Levels of dietary diversity score	Numeric	1. Low (≤ 3 food groups) 2. Medium (4-5 food groups) 3. high (≥ 6 food groups)
V39	Vitamin A rich plant food sources	Numeric	0. No 1. Yes
V40	Vitamin A rich animal food sources	Numeric	0. No 1. Yes
